# Supplementary material for: Compliance of systematic reviews in ophthalmology with the PRISMA statement
Source: BMC Med Res Methodol. 2017 Dec 28;17:178. doi: 10.1186/s12874-017-0450-1 (PMC5745614; doi:10.1186/s12874-017-0450-1)
Supplement: Supplementary file 2 — Dataset of research. Raw data used for analysis and interpretation. (XLSX 48 kb) [file 12874_2017_450_MOESM2_ESM.xlsx]

## Sheet: Sheet1
No.	Authors	Title	Year		1	2	3	4	5	6	7	8	9	10	11	12	13	14	15	16	17	18	19	20	21	22	23	24	25	26	27		Total	percentage
1	Ophthalmology. 117(1):18-23.e3, 2010 Jan.	Moving the goal posts definitions of success after glaucoma surgery and their effect on reported outcome. [Review] [114 refs]	2010		0	1	1	0	0	1	1	0	1	1	1	0	0	0	0	0	1	0	0	0	0	0	0	1	1	1	0		11	40.7407
2	Lee, Chee-Tin Christine Gayton, Emma L Beulens, Joline W J Flanagan, Declan W Adler, Amanda I	Micronutrients and diabetic retinopathy a systematic review. [Review] [50 refs]	2009		1	1	1	0	0	0	1	1	1	1	1	1	0	0	0	0	1	1	1	0	0	0	0	1	1	1	0		15	55.5556
3	Rogers, Sophie McIntosh, Rachel L Cheung, Ning Lim, Lyndell Wang, Jie Jin Mitchell, Paul Kowalski, Jonathan W Nguyen, Hiep Wong, Tien Y International Eye Disease Consortium	The prevalence of retinal vein occlusion: pooled data from population studies from the United States, Europe, Asia, and Australia.	2010		0	1	1	0	0	1	1	1	1	1	1	1	1	1	0	0	0	1	1	1	0	0	0	1	1	1	1		18	66.6667
4	Tanna, Angelo P Rademaker, Alfred W Stewart, William C Feldman, Robert M	Meta-analysis of the efficacy and safety of alpha2-adrenergic agonists, beta-adrenergic antagonists, and topical carbonic anhydrase inhibitors with prostaglandin analogs.	2010		1	1	1	0	0	1	1	0	1	1	1	1	1	1	0	0	1	1	1	1	1	0	0	1	1	1	1		20	74.0741
5	Woo, Kyung In Harbour, J William	Review of 676 second primary tumors in patients with retinoblastoma: association between age at onset and tumor type.	2010		0	1	1	0	0	1	1	0	1	0	1	0	0	0	0	0	0	0	0	0	0	0	0	1	0	1	0		8	29.6296
6	Lu, Vicky H Goldberg, Ivan Lu, Christine Y	Use of glaucoma medications: state of the science and directions for observational research.	2010		0	1	1	0	0	1	1	0	1	1	0	0	0	0	0	0	0	1	0	0	0	0	0	1	1	1	1		11	40.7407
7	Gdih, Gdih A Yuen, Darana Yan, Peng Sheng, Li Jin, Ya-Ping Buys, Yvonne M	Meta-analysis of 1- versus 2-Site Phacotrabeculectomy.	2011		1	1	1	0	0	1	1	1	1	1	0	1	1	1	0	0	1	1	1	1	1	1	0	0	0	0	0		17	62.963
8	(Zhao, Wei, Cheng, Li, Cai, Ma) Department of Ophthalmology, Xinhua Hospital Affiliated to Shanghai Jiao Tong University School of Medicine, Shanghai, China	Meta-analysis: clinical outcomes of laser-assisted subepithelial keratectomy and photorefractive keratectomy in myopia.	2010		1	1	1	1	1	1	1	0	1	1	1	1	1	1	0	1	1	1	1	1	1	0	1	1	1	1	1		24	88.8889
9	(Oshima, Kadonosono, Yamaji, Inoue, Yoshida, Kimura, Ohji, Shiraga, Hamasaki) Department of Ophthalmology, Osaka University Medical School, Suita, Japan	Multicenter survey with a systematic overview of acute-onset endophthalmitis after transconjunctival microincision vitrectomy surgery.	2010		0	1	1	1	1	1	1	1	1	0	1	0	1	1	0	0	0	1	0	1	1	0	0	1	1	1	1		18	66.6667
10	Li, Yi-Ju Goh, Liang Khor, Chiea-Chuen Fan, Qiao Yu, Miao Han, Siyu Sim, Xueling Ong, Rick Twee-Hee Wong, Tien-Yin Vithana, Eranga Nishanthie Yap, Eric Nakanishi, Hideo Matsuda, Fumihiko Ohno-Matsui, Kyoko Yoshimura, Nagahisa Seielstad, Mark Tai, E-Shyong Young, Terri L Saw, Seang-Mei	Genome-wide association studies reveal genetic variants in CTNND2 for high myopia in Singapore Chinese.	2011		0	1	1	0	0	1	1	0	0	0	1	0	1	0	0	0	1	0	0	0	1	0	0	1	0	1	1		11	40.7407
11	Ohba, Norio Nakao, Kumiko	The 101 most frequently cited articles in ophthalmology journals from 1850 to 1949.	2010	LR?	0	0	1	0	0	1	1	1	0	0	1	0	0	0	0	0	0	1	0	0	0	0	0	1	1	1	0		9	33.3333
12	Chatziralli, Irini P Sergentanis, Theodoros N	Risk factors for intraoperative floppy iris syndrome: a meta-analysis.	2011		1	1	1	0	0	1	1	1	0	1	1	0	1	1	1	0	1	1	0	1	1	1	0	1	1	1	0		19	70.3704
13	Reinhart, William J Musch, David C Jacobs, Deborah S Lee, W Barry Kaufman, Stephen C Shtein, Roni M	Deep anterior lamellar keratoplasty as an alternative to penetrating keratoplasty a report by the american academy of ophthalmology. [Review]	2011		0	1	1	0	0	1	1	1	0	1	0	1	0	0	0	0	0	1	0	0	0	0	0	1	0	1	1		11	40.7407
14	Pan, Hong-Wei Zhong, Jing-Xiang Jing, Chun-Xia	Comparison of fibrin glue versus suture for conjunctival autografting in pterygium surgery: a meta-analysis. [Review]	2011		1	1	1	0	0	1	1	0	1	1	1	1	1	1	0	0	1	1	1	1	1	0	0	1	1	1	1		20	74.0741
15	Akpek, Esen Karamursel Lindsley, Kristina B Adyanthaya, Rohit S Swamy, Ramya Baer, Alan N McDonnell, Peter J	Treatment of Sjogren's syndrome-associated dry eye an evidence-based review. [Review]	2011		0	1	1	0	0	1	1	1	1	1	0	0	0	0	0	0	1	0	0	0	0	0	0	1	1	0	1		11	40.7407
16	Vanner, Elizabeth A Stewart, Michael W	Vitrectomy timing for retained lens fragments after surgery for age-related cataracts: a systematic review and meta-analysis. [Review]	2011		1	1	1	1	0	1	1	1	1	1	1	1	1	1	1	1	1	1	0	1	1	1	1	1	1	1	1		25	92.5926
17	Singh, Arun D Turell, Mary E Topham, Allan K	Uveal melanoma: trends in incidence, treatment, and survival. [Review]	2011		0	1	1	0	0	0	1	0	1	0	1	0	1	0	0	0	1	1	0	0	0	0	0	1	1	1	1		12	44.4444
18	Holmes, Jonathan M Lazar, Elizabeth L Melia, B Michele Astle, William F Dagi, Linda R Donahue, Sean P Frazier, Marcela G Hertle, Richard W Repka, Michael X Quinn, Graham E Weise, Katherine K Pediatric Eye Disease Investigator Group	Effect of age on response to amblyopia treatment in children.	2011		0	1	1	1	0	1	1	0	0	0	1	0	0	1	0	0	0	1	0	1	1	0	0	1	1	1	1		14	51.8519
19	Samples, John R Singh, Kuldev Lin, Shan C Francis, Brian A Hodapp, Elizabeth Jampel, Henry D Smith, Scott D	Laser trabeculoplasty for open-angle glaucoma: a report by the american academy of ophthalmology.	2011		0	1	1	0	0	1	1	0	1	1	0	0	0	0	0	0	0	1	0	0	0	0	0	1	0	1	1		10	37.037
20	Cahill, Kenneth V Bradley, Elizabeth A Meyer, Dale R Custer, Philip L Holck, David E Marcet, Marcus M Mawn, Louise A	Functional indications for upper eyelid ptosis and blepharoplasty surgery: a report by the American Academy of Ophthalmology.	2011		0	1	1	0	0	1	1	1	1	1	0	0	0	0	0	0	1	1	0	0	0	0	0	1	0	1	1		12	44.4444
21	(Bhardwaj, Jacobs, Moran, Coroneo) Faculty of Medicine, University of New South Wales, Randwick, NSW, Australia (Chowdhury, Jacobs, Martin, Coroneo) Department of Ophthalmology, Sydney Children's Hospital, Randwick, NSW, Australia (Moran) Child Protection Unit, Sydney Children's Hospital, Randwick, NSW, Australia (Martin) Department of Ophthalmology, The Children's Hospital at Westmead, Westmead,…	A Systematic Review of the Diagnostic Accuracy of Ocular Signs in Pediatric Abusive Head Trauma.	2010		1	1	1	0	0	1	1	1	1	1	1	0	0	0	0	0	1	1	0	0	0	0	0	1	1	1	1		15	55.5556
22	(Kawasaki, Wang, Wong) Centre for Eye Research Australia, Royal Victorian Eye and Ear Hospital, University of Melbourne, Australia (Kawasaki) Department of Ophthalmology and Visual Science, Yamagata University Faculty of Medicine, Japan (Yasuda) Department of Ophthalmology, Graduate School of Medical Sciences, University of Kyusyu, Japan (Song) Department of Ophthalmology, Kangbuk Samsung Hospita…	The Prevalence of Age-Related Macular Degeneration in Asians. A Systematic Review and Meta-Analysis.	2010		1	1	1	1	0	1	1	1	1	1	1	1	1	1	1	1	1	1	0	1	1	1	1	1	1	1	1		25	92.5926
23	(Rogers, McIntosh, Lim, Cheung, Wang, Wong) Centre for Eye Research Australia, University of Melbourne, Vic., Australia (Lim, Cheung, Wong) Royal Victorian Eye and Ear Hospital, Melbourne, Vic., Australia (Mitchell, Wang) Centre for Vision Research, University of Sydney, NSW, Australia (Kowalski, Nguyen) Allergan, Inc, Irvine, CA, United States (Wong) Singapore Eye Research Institute, National Un…	Natural History of Branch Retinal Vein Occlusion: An Evidence-Based Systematic Review.	2010		1	1	1	0	0	1	0	0	1	0	1	1	1	0	0	0	1	1	1	0	0	0	0	1	1	1	1		15	55.5556
24	(McIntosh, Rogers, Lim, Cheung, Wang, Wong) Centre for Eye Research Australia, University of Melbourne, Vic., Australia (Lim, Cheung, Wong) Royal Victorian Eye and Ear Hospital, Melbourne, Vic., Australia (Wang, Mitchell) Centre for Vision Research, Westmead Millennium Institute, University of Sydney, NSW, Australia (Kowalski, Nguyen) Allergan, Inc, Irvine, CA, United States (Wong) Singapore Eye …	Natural History of Central Retinal Vein Occlusion: An Evidence-Based Systematic Review.	2010		1	1	1	0	0	1	1	1	1	1	1	1	1	0	0	0	1	1	1	1	0	0	0	1	1	1	1		19	70.3704
25	(Bachmann, Cursiefen) Department of Ophthalmology, Friedrich-Alexander University Erlangen-Nurnberg, Schwabachanlage 6, 91054 Erlangen, Germany (Taylor) Peninsula Medical School of Medicine and Dentistry, Universities of Exeter and Plymouth, Plymouth, United Kingdom	Corneal neovascularization as a risk factor for graft failure and rejection after keratoplasty: An evidence-based meta-analysis.	2010		1	1	1	1	0	1	1	1	1	1	1	0	1	1	0	1	1	1	0	1	1	1	1	1	1	1	1		23	85.1852
26	(Recchia) Division of Vitreoretinal Diseases and Surgery, Vanderbilt Eye Institute, Nashville, TN, United States (Scott) Penn State College of Medicine, Hershey Eye Center, Hershey, PA, United States (Brown, Brown) Center for Value-Based Medicine, Flourtown, PA, United States (Ho) Wills Eye Institute, Philadelphia, PA, United States (Ho) Mid Atlantic Retina, Wyndmoor, PA, United States (Ho) Thoma…	Small-gauge pars plana vitrectomy: A report by the American academy of ophthalmology.	2010		0	1	1	0	0	1	1	0	1	1	0	0	0	0	0	0	0	0	0	0	0	0	0	0	0	1	1		8	29.6296
27	(Webers, Beckers, Nuijts, Hendrikse, Schouten) Department of Ophthalmology, University Hospital Maastricht, P. O. Box 5800, 6202 AZ Maastricht, Netherlands (Zeegers) Department of Public Health and Epidemiology, Medical School, University of Birmingham, United Kingdom (Zeegers) Department of Complex Genetics, Nutrition and Toxicology Research Institute Maastricht, Maastricht University, Maastrich…	The intraocular pressure-lowering effect of prostaglandin analogs combined with topical beta-blocker therapy: A systematic review and meta-analysis.	2010		1	1	1	0	0	1	1	0	1	1	1	1	1	0	0	0	1	1	1	1	1	0	0	1	1	1	1		19	70.3704
28	(Fraunfelder, Fraunfelder) Department of Ophthalmology (Casey Eye Institute), Oregon Health and Science University, Portland, OR, United States	Interferon alfa-associated anterior ischemic optic neuropathy.	2011		0	1	1	0	0	1	1	0	0	1	1	0	0	0	0	0	0	1	0	0	0	0	0	1	0	1	1		10	37.037
29	(Kondo, Bessho, Honda, Negi) Department of Surgery, Kobe University, Graduate School of Medicine, 7-5-2 Kusunoki-cho, Chuo-ku, Kobe 650-0017, Japan (Kondo) Wilmer Eye Institute, Johns Hopkins School of Medicine, Johns Hopkins University, Baltimore, MD, United States	Complement factor H Y402H variant and risk of age-related macular degeneration in Asians: A systematic review and meta-analysis.	2011		1	1	1	1	0	1	1	1	1	1	1	0	1	1	1	1	0	1	0	1	1	1	1	1	0	1	0		21	77.7778
30	(Bragge, Gruen, Chau) National Trauma Research Institute, Melbourne, VIC, Australia (Forbes) Department of Epidemiology and Preventive Medicine, Monash University, Alfred Hospital, Melbourne, VIC, Australia (Taylor) Indigenous Eye Health, Melbourne School of Population Health, University of Melbourne, Melbourne, VIC, Australia	Screening for presence or absence of diabetic retinopathy : A meta-analysis.	2011		1	1	1	1	0	1	1	1	1	1	1	0	1	1	0	0	1	1	0	1	1	0	1	1	1	1	1		21	77.7778
31	(Jampel) Glaucoma Division, Wilmer Eye Institute, Johns Hopkins University, Baltimore, MD, United States (Singh) Department of Ophthalmology, Stanford University, Stanford, CA, United States (Lin) Department of Ophthalmology, University of California, San Francisco, San Francisco, CA, United States (Chen) Harvard Medical School, Massachusetts Eye and Ear Infirmary, Glaucoma Service, Boston, MA, U…	Assessment of visual function in glaucoma: A report by the American academy of ophthalmology.	2011		0	1	1	0	0	1	1	0	1	1	0	0	0	0	0	0	0	0	0	0	0	0	0	1	0	1	1		9	33.3333
32	(Kumar, Cheeseman, Durnian) St. Paul's Eye Unit, Royal Liverpool University Hospital, Prescot Street, Liverpool L7 8XP, United Kingdom	Subspecialization of the ophthalmic literature: A review of the publishing trends of the top general, clinical ophthalmic journals.	2011		0	1	1	0	0	1	0	0	1	1	0	0	0	0	0	0	0	0	0	0	0	0	0	1	1	0	0		7	25.9259
33	(Francis) Doheny Eye Institute, Keck School of Medicine, University of Southern California, 1450 San Pablo Street, DEI #4804, Los Angeles, CA 90033, United States (Singh) Department of Ophthalmology, Stanford University, Stanford, CA, United States (Lin) Department of Ophthalmology, University of California, San Francisco, San Francisco, CA, United States (Hodapp) Bascom Palmer Eye Institute, Mia…	Novel glaucoma procedures: A report by the American Academy of ophthalmology.	2011	LR	0	1	1	0	0	1	1	1	1	1	0	1	0	0	0	0	0	1	1	0	0	0	0	1	1	1	1		14	51.8519
34	(Smiddy) Bascom Palmer Eye Institute, University of Miami Miller, School of Medicine, PO Box 016880, Miami, FL 33101-6880, United States	Economic considerations of macular edema therapies.	2011		0	1	1	0	0	1	0	0	0	0	0	0	1	0	0	0	0	1	0	0	0	0	0	1	1	1	1		9	33.3333
35	(Marcus, De Vries, Junoy Montolio, Jansonius) Department of Ophthalmology, University Medical Center Groningen, University of Groningen, PO Box 30.001, 9700 RB Groningen, Netherlands (Jansonius) Department of Epidemiology, Erasmus Medical Center, Rotterdam, Netherlands	Myopia as a risk factor for open-angle glaucoma: A systematic review and meta-analysis.	2011		1	1	1	0	0	1	1	1	1	1	1	1	1	1	1	1	1	1	0	1	1	1	1	1	1	1	1		24	88.8889
36	Chen TC Chen PP Francis BA Junk AK Smith SD Singh K Lin SC	Pediatric glaucoma surgery: a report by the American Academy Of Ophthalmology. [Review]	2014		0	1	1	0	0	1	1	0	1	1	0	0	0	0	0	0	1	1	0	0	0	0	0	1	1	1	1		12	44.4444
37	Ueta T Noda Y Toyama T Yamaguchi T Amano S	Systemic vascular safety of ranibizumab for age-related macular degeneration: systematic review and meta-analysis of randomized trials. [Review]	2014		1	1	1	1	1	1	1	1	1	1	1	1	1	1	1	0	1	1	1	1	1	1	0	1	1	1	1		25	92.5926
38	Tham YC Li X Wong TY Quigley HA Aung T Cheng CY	Global prevalence of glaucoma and projections of glaucoma burden through 2040: a systematic review and meta-analysis. [Review]	2014		1	1	1	0	0	1	1	1	1	1	1	0	1	1	0	1	1	1	0	1	1	0	1	1	1	1	1		21	77.7778
39	Rozema JJ Wouters K Mathysen DG Tassignon MJ	Overview of the repeatability, reproducibility, and agreement of the biometry values provided by various ophthalmic devices.	2014		0	1	1	0	0	1	1	1	1	0	0	0	1	1	0	1	1	1	0	1	1	1	0	1	1	1	1		18	66.6667
40	Kessel L Tendal B Jorgensen KJ Erngaard D Flesner P Andresen JL Hjortdal J	Post-cataract prevention of inflammation and macular edema by steroid and nonsteroidal anti-inflammatory eye drops: a systematic review. [Review]	2014		1	1	1	1	0	1	1	1	1	1	1	1	1	1	1	0	1	1	1	1	1	1	0	1	1	1	1		24	88.8889
41	Mehta S Linton MM Kempen JH	Outcomes of cataract surgery in patients with uveitis: a systematic review and meta-analysis. [Review]	2014		1	1	1	1	0	1	1	1	1	1	0	0	1	1	1	0	1	1	0	1	1	0	0	1	1	1	1		20	74.0741
42	Jonas JB Bourne RR White RA Flaxman SR Keeffe J Leasher J Naidoo K Pesudovs K Price H Wong TY Resnikoff S Taylor HR Vision Loss Expert Group of the Global Burden of Disease Study	Visual impairment and blindness due to macular diseases globally: a systematic review and meta-analysis. [Review]	2014		1	1	1	1	0	1	1	0	0	1	1	1	1	1	0	0	0	1	0	1	0	0	0	1	1	1	1		17	62.963
43	Klein R Myers CE Buitendijk GH Rochtchina E Gao X de Jong PT Sivakumaran TA Burlutsky G McKean-Cowdin R Hofman A Iyengar SK Lee KE Stricker BH Vingerling JR Mitchell P Klein BE Klaver CC Wang JJ	Lipids, lipid genes, and incident age-related macular degeneration: the three continent age-related macular degeneration consortium. [Review]	2014		0	1	1	0	0	1	1	0	0	1	1	0	1	1	0	0	1	1	0	1	1	0	0	1	1	0	1		15	55.5556
44	Zhao D Cho J Kim MH Guallar E	The association of blood pressure and primary open-angle glaucoma: a meta-analysis. [Review]	2014		1	1	1	0	0	1	1	0	1	1	1	1	1	1	1	1	1	1	0	1	1	1	1	1	1	1	1		23	85.1852
45	de Jong MC de Graaf P Noij DP Goricke S Maeder P Galluzzi P Brisse HJ Moll AC Castelijns JA European Retinoblastoma Imaging Collaboration (ERIC)	Diagnostic performance of magnetic resonance imaging and computed tomography for advanced retinoblastoma: a systematic review and meta-analysis. [Review]	2014		1	1	1	0	0	1	1	1	1	1	1	1	1	1	1	1	1	1	1	1	1	1	1	1	1	1	1		25	92.5926
46	Levy-Clarke G Jabs DA Read RW Rosenbaum JT Vitale A Van Gelder RN	Expert panel recommendations for the use of anti-tumor necrosis factor biologic agents in patients with ocular inflammatory disorders.	2014		0	1	1	0	0	0	1	1	0	0	0	0	0	0	0	0	0	1	0	0	0	0	0	1	0	1	1		8	29.6296
47	Spiteri Cornish K Lois N Scott NW Burr J Cook J Boachie C Tadayoni R la Cour M Christensen U Kwok AK	Vitrectomy with internal limiting membrane peeling versus no peeling for idiopathic full-thickness macular hole. [Review]	2014		0	1	1	0	0	1	1	0	1	1	1	1	1	1	0	1	1	1	1	1	1	1	1	1	1	1	1		22	81.4815
48	Mitchell P Wong TY Diabetic Macular Edema Treatment Guideline Working Group	Management paradigms for diabetic macular edema.	2014	Perspective study	0	1	1	0	0	1	1	1	0	0	0	0	0	0	0	0	0	1	0	0	0	0	0	0	1	1	1		9	33.3333
49	Lee CF Cheng AC Fong DY	Ophthalmic randomized controlled trials reports: the statement of the hypothesis. [Review]	2014		0	1	1	0	0	1	1	0	1	1	1	0	0	0	0	0	1	0	0	0	0	0	0	1	1	1	1		12	44.4444
50	Wong TY Ferreira A Hughes R Carter G Mitchell P	Epidemiology and disease burden of pathologic myopia and myopic choroidal neovascularization: an evidence-based systematic review. [Review]	2014		1	1	1	0	0	1	1	0	1	1	1	0	0	0	0	0	1	1	0	0	0	0	0	1	1	1	1		14	51.8519
51	Stevens GA White RA Flaxman SR Price H Jonas JB Keeffe J Leasher J Naidoo K Pesudovs K Resnikoff S Taylor H Bourne RR Vision Loss Expert Group	Global prevalence of vision impairment and blindness: magnitude and temporal trends, 1990-2010. [Review]	2013		0	1	1	0	0	1	1	1	1	0	1	0	1	1	0	0	1	1	0	0	0	0	0	1	1	1	1		15	55.5556
52	Chang DS Xu L Boland MV Friedman DS	Accuracy of pupil assessment for the detection of glaucoma: a systematic review and meta-analysis. [Review]	2013		1	1	1	0	0	1	1	1	1	1	1	0	0	0	0	1	1	1	1	1	1	0	1	1	1	1	1		20	74.0741
53	Govetto A Virgili G Menchini F Lanzetta P Menchini U	A systematic review of endophthalmitis after microincisional versus 20-gauge vitrectomy. [Review]	2013		1	1	1	0	0	0	1	1	1	1	1	1	1	1	0	1	1	1	1	1	1	1	1	0	1	1	0		21	77.7778
54	Schuster AK Tesarz J Vossmerbaeumer U	The impact on vision of aspheric to spherical monofocal intraocular lenses in cataract surgery: a systematic review with meta-analysis. [Review]	2013		1	1	1	0	1	1	1	1	1	1	1	1	1	1	1	1	1	1	1	1	1	0	1	1	1	1	0		24	88.8889
55	Wan KH Chen LJ Rong SS Pang CP Young AL	Topical cyclosporine in the treatment of allergic conjunctivitis: a meta-analysis. [Review]	2013		1	1	1	1	0	1	1	1	1	1	1	1	1	1	1	1	1	1	1	1	1	1	0	1	1	1	0		24	88.8889
56	Pan CW Cheng CY Saw SM Wang JJ Wong TY	Myopia and age-related cataract: a systematic review and meta-analysis. [Review]	2013		1	1	1	0	0	0	1	1	1	1	1	1	1	1	1	0	1	1	1	1	1	1	0	1	1	1	1		22	81.4815
57	Smith SD Singh K Lin SC Chen PP Chen TC Francis BA Jampel HD	Evaluation of the anterior chamber angle in glaucoma: a report by the american academy of ophthalmology. [Review]	2013		0	1	1	0	0	1	1	1	1	1	0	0	0	0	0	0	1	0	0	0	0	0	0	1	1	1	1		12	44.4444
58	Pan CW Ikram MK Cheung CY Choi HW Cheung CM Jonas JB Saw SM Wong TY	Refractive errors and age-related macular degeneration: a systematic review and meta-analysis. [Review]	2013		1	1	1	0	0	1	0	1	1	1	1	1	1	1	1	1	1	1	1	1	1	1	1	1	1	1	1		24	88.8889
59	Yuan D Yuan D Yuan S Liu Q	The age-related maculopathy susceptibility 2 polymorphism and polypoidal choroidal vasculopathy in Asian populations: a meta-analysis. [Review]	2013		1	1	1	1	0	1	0	1	1	1	1	1	1	1	0	1	1	1	1	1	1	0	1	1	1	1	1		23	85.1852
60	Yang MB Melia M Lambert SR Chiang MF Simpson JL Buffenn AN	Fibrin glue for closure of conjunctival incision in strabismus surgery: a report by the american academy of ophthalmology.	2013		0	1	1	0	0	1	1	1	1	1	0	1	0	0	0	0	1	1	1	0	0	0	0	0	0	1	1		13	48.1481
61	Soni C Hainsworth DP Almony A	Surgical management of rhegmatogenous retinal detachment: a meta-analysis of randomized controlled trials.	2013		1	1	1	1	0	1	1	1	1	1	1	1	1	1	0	1	1	1	1	1	1	0	1	1	1	1	0		23	85.1852
62	Wagner LD Rein DB	Attributes associated with eye care use in the United States: a meta-analysis.	2013		1	1	1	1	0	1	1	0	0	0	1	0	1	0	0	0	0	1	0	1	1	0	0	1	1	1	1		15	55.5556
63	Zhang ZH Liu HY Hernandez-Da Mota SE Romano MR Falavarjani KG Ahmadieh H Xu X Liu K	Vitrectomy with or without preoperative intravitreal bevacizumab for proliferative diabetic retinopathy: a meta-analysis of randomized controlled trials.	2013		1	1	1	0	0	1	1	1	1	1	1	1	1	1	1	1	1	1	1	1	1	1	1	1	1	1	1		25	92.5926
64	Li T Dickersin K	Citation of previous meta-analyses on the same topic: a clue to perpetuation of incorrect methods?.	2013		0	1	1	1	0	1	1	0	1	1	1	0	0	0	0	0	0	1	0	0	0	0	0	1	1	1	1		13	48.1481
65	Weinberg DV Shapiro H Ehrlich JS	Ranibizumab treatment outcomes in phakic versus pseudophakic eyes: an individual patient data analysis of 2 phase 3 trials.	2013		0	1	1	0	0	0	1	0	0	0	0	0	1	1	0	0	0	1	0	0	1	0	0	1	1	0	1		10	37.037
66	Farjo AA Sugar A Schallhorn SC Majmudar PA Tanzer DJ Trattler WB Cason JB Donaldson KE Kymionis GD	Femtosecond lasers for LASIK flap creation: a report by the American Academy of Ophthalmology. [Review]	2013		0	1	1	0	0	1	1	0	1	0	0	0	1	0	0	0	0	0	0	0	0	0	0	1	1	1	1		10	37.037
67	Lambert SR Melia M Buffenn AN Chiang MF Simpson JL Yang MB	Rebound tonometry in children: a report by the American Academy of Ophthalmology. [Review]	2013		0	1	1	0	0	0	1	0	1	1	0	0	0	0	0	0	0	1	1	0	0	1	0	0	0	1	1		10	37.037
68	Kim SJ Scott IU Brown GC Brown MM Ho AC Ip MS Recchia FM	Interventions for toxoplasma retinochoroiditis: a report by the American Academy of Ophthalmology. [Review]	2013		0	1	1	0	0	1	1	1	1	1	0	1	0	0	0	0	1	1	1	0	0	0	0	1	1	1	1		15	55.5556
69	Kaufman SC Jacobs DS Lee WB Deng SX Rosenblatt MI Shtein RM	Options and adjuvants in surgery for pterygium: a report by the American Academy of Ophthalmology. [Review]	2013		0	1	1	0	0	1	1	1	1	0	1	1	0	0	0	0	0	1	0	0	0	1	0	1	1	1	1		14	51.8519
70	Xu F Zhao X Zeng SM Li L Zhong HB Li M	Homocysteine, B vitamins, methylenetetrahydrofolate reductase gene, and risk of primary open-angle glaucoma: a meta-analysis.	2012		1	1	1	0	0	1	1	0	1	1	1	0	1	1	0	1	1	1	0	1	1	1	1	1	1	1	0		20	74.0741
71	Ho AC Scott IU Kim SJ Brown GC Brown MM Ip MS Recchia FM	Anti-vascular endothelial growth factor pharmacotherapy for diabetic macular edema: a report by the American Academy of Ophthalmology. [Review]	2012		0	1	1	0	0	1	1	0	0	0	0	0	0	0	0	0	0	1	0	0	0	0	0	1	0	1	1		8	29.6296
72	Sherwin JC Reacher MH Keogh RH Khawaja AP Mackey DA Foster PJ	The association between time spent outdoors and myopia in children and adolescents: a systematic review and meta-analysis. [Review]	2012		1	1	1	0	0	0	1	1	1	1	1	1	1	1	1	1	1	1	1	1	1	1	1	1	1	1	1		24	88.8889
73	Cook JA Botello AP Elders A Fathi Ali A Azuara-Blanco A Fraser C McCormack K Margaret Burr J Surveillance of Ocular Hypertension Study Group	Systematic review of the agreement of tonometers with Goldmann applanation tonometry. [Review]	2012		1	1	1	0	0	1	1	1	1	1	1	1	1	1	0	1	1	1	1	1	1	0	0	1	1	1	1		22	81.4815
74	Chiang MF Melia M Buffenn AN Lambert SR Recchia FM Simpson JL Yang MB	Detection of clinically significant retinopathy of prematurity using wide-angle digital retinal photography: a report by the American Academy of Ophthalmology.	2012		0	1	1	0	0	0	1	1	1	1	1	0	1	0	0	0	1	1	0	1	0	0	0	0	0	1	1		13	48.1481
75	Simpson JL Melia M Yang MB Buffenn AN Chiang MF Lambert SR	Current role of cryotherapy in retinopathy of prematurity: a report by the American Academy of Ophthalmology.	2012		0	1	1	0	0	1	1	0	0	0	0	0	0	0	0	0	0	1	0	0	0	0	0	0	0	1	1		7	25.9259
76	Zhao LQ Zhu H Zhao PQ Wu QR Hu YQ	Topical anesthesia versus regional anesthesia for cataract surgery: a meta-analysis of randomized controlled trials.	2012		1	1	1	0	0	1	1	0	1	1	1	1	1	1	0	0	0	1	1	1	1	0	0	1	1	1	1		19	70.3704
77	Lee CF Cheng AC Fong DY	Eyes or subjects: are ophthalmic randomized controlled trials properly designed and analyzed?. [Review]	2012		0	1	1	0	0	1	1	1	1	1	1	0	1	0	0	0	1	0	0	0	0	1	0	1	1	1	0		14	51.8519
78	Rudnicka AR Jarrar Z Wormald R Cook DG Fletcher A Owen CG	Age and gender variations in age-related macular degeneration prevalence in populations of European ancestry: a meta-analysis. [Review]	2012		1	1	1	0	0	0	1	1	1	1	1	0	1	1	0	1	1	1	0	1	1	0	1	1	1	1	1		20	74.0741
79	Kang JH Loomis S Wiggs JL Stein JD Pasquale LR	Demographic and geographic features of exfoliation glaucoma in 2 United States-based prospective cohorts.	2012		0	1	1	0	0	1	1	0	0	1	1	0	1	1	0	0	0	0	0	1	1	0	0	1	1	1	1		14	51.8519
80	Wielders LH Lambermont VA Schouten JS van den Biggelaar FJ Worthy G Simons RW Winkens B Nuijts RM	Prevention of Cystoid Macular Edema After Cataract Surgery in Nondiabetic and Diabetic Patients: A Systematic Review and Meta-Analysis. [Review]	2015		1	1	1	0	0	1	1	1	1	1	1	1	1	1	1	1	1	1	1	1	1	1	1	0	1	1	1		24	88.8889
81	Virk SA Donaghue KC Wong TY Craig ME	Interventions for Diabetic Retinopathy in Type 1 Diabetes: Systematic Review and Meta-Analysis. [Review]	2015		1	1	1	0	0	1	0	0	1	0	1	0	1	1	0	1	1	1	1	1	1	1	1	0	1	1	1		19	70.3704
82	de Jong MC Kors WA de Graaf P Castelijns JA Moll AC Kivela T	The Incidence of Trilateral Retinoblastoma: A Systematic Review and Meta-Analysis. [Review]	2015		1	1	1	0	0	0	1	0	1	1	1	1	1	1	1	0	1	1	1	1	1	1	0	0	0	1	1		19	70.3704
83	Kim SJ Schoenberger SD Thorne JE Ehlers JP Yeh S Bakri SJ	Topical Nonsteroidal Anti-inflammatory Drugs and Cataract Surgery: A Report by the American Academy of Ophthalmology. [Review]	2015		0	1	1	0	0	0	0	0	1	1	0	0	0	0	0	0	1	1	0	0	0	0	0	0	0	1	1		8	29.6296
84	Das R Kerr R Chakravarthy U Hogg RE	Dyslipidemia and Diabetic Macular Edema: A Systematic Review and Meta-Analysis. [Review]	2015		1	1	1	0	1	0	1	1	1	1	1	1	1	1	0	0	1	1	1	1	1	1	0	1	1	1	1		22	81.4815
85	Ma L Li Z Liu K Rong SS Brelen ME Young AL Kumaramanickavel G Pang CP Chen H Chen LJ	Association of Genetic Variants with Polypoidal Choroidal Vasculopathy: A Systematic Review and Updated Meta-analysis. [Review]	2015		1	1	1	0	0	1	1	1	1	1	1	1	1	1	0	1	1	1	1	1	1	0	1	1	1	1	1		23	85.1852
86	Marcet MM Shtein RM Bradley EA Deng SX Meyer DR Bilyk JR Yen MT Lee WB Mawn LA	Safety and Efficacy of Lacrimal Drainage System Plugs for Dry Eye Syndrome: A Report by the American Academy of Ophthalmology. [Review]	2015		0	1	1	0	0	0	1	1	1	0	1	0	0	0	0	0	1	1	0	0	0	0	0	0	0	1	1		10	37.037
87	Williams KM Bertelsen G Cumberland P Wolfram C Verhoeven VJ Anastasopoulos E Buitendijk GH Cougnard-Gregoire A Creuzot-Garcher C Erke MG Hogg R Hohn R Hysi P Khawaja AP Korobelnik JF Ried J Vingerling JR Bron A Dartigues JF Fletcher A Hofman A Kuijpers RW Luben RN Oxele K Topouzis F von Hanno T Mirshahi A Foster PJ van Duijn CM Pfeiffer N Delcourt C Klaver CC Rahi J Hammond CJ European Eye Epidem…	Increasing Prevalence of Myopia in Europe and the Impact of Education.	2015		0	1	1	0	0	1	0	1	0	0	1	0	1	0	0	0	1	1	0	1	1	0	0	1	1	1	1		14	51.8519
88	Chen PP Lin SC Junk AK Radhakrishnan S Singh K Chen TC	The Effect of Phacoemulsification on Intraocular Pressure in Glaucoma Patients: A Report by the American Academy of Ophthalmology.	2015		0	1	1	0	0	1	1	1	0	0	1	0	0	0	0	0	0	1	0	1	1	0	0	1	1	1	1		13	48.1481
89	Lee WB Shtein RM Kaufman SC Deng SX Rosenblatt MI	Boston Keratoprosthesis: Outcomes and Complications: A Report by the American Academy of Ophthalmology.	2015		0	1	1	0	0	1	0	0	1	0	0	0	0	0	0	0	0	1	0	1	1	0	0	0	0	1	1		9	33.3333
90	Rudnicka AR Kapetanakis VV Jarrar Z Wathern AK Wormald R Fletcher AE Cook DG Owen CG	Incidence of Late-Stage Age-Related Macular Degeneration in American Whites: Systematic Review and Meta-analysis. [Review]	2015		1	1	1	1	0	1	0	0	1	1	1	0	1	1	0	0	1	1	0	1	1	0	1	0	0	1	1		17	62.963
91	Thomsen AS Subhi Y Kiilgaard JF la Cour M Konge L	Update on simulation-based surgical training and assessment in ophthalmology: a systematic review. [Review]	2015		1	1	1	0	0	1	0	1	1	1	1	1	0	0	1	0	1	1	1	1	1	1	0	1	1	1	1		20	74.0741
92	Tsang AC Ahmadi Pirshahid S Virgili G Gottlieb CC Hamilton J Coupland SG	Hydroxychloroquine and chloroquine retinopathy: a systematic review evaluating the multifocal electroretinogram as a screening test. [Review]	2015		1	1	1	0	0	1	0	1	1	1	1	0	1	0	0	1	1	1	1	1	1	1	1	1	1	1	1		21	77.7778
93	Majmudar PA Schallhorn SC Cason JB Donaldson KE Kymionis GD Shtein RM Verity SM Farjo AA	Mitomycin-C in corneal surface excimer laser ablation techniques: a report by the American Academy of Ophthalmology. [Review]	2015		0	1	1	1	0	0	1	1	1	0	1	0	0	0	0	0	1	1	0	1	1	0	1	0	1	1	1		15	55.5556
94	Yeh S Kim SJ Ho AC Schoenberger SD Bakri SJ Ehlers JP Thorne JE	Therapies for macular edema associated with central retinal vein occlusion: a report by the American Academy of Ophthalmology. [Review]	2015		0	1	1	0	0	0	0	0	1	0	1	0	0	0	0	0	1	1	0	1	0	0	0	0	0	1	1		9	33.3333
95	Senra H Barbosa F Ferreira P Vieira CR Perrin PB Rogers H Rivera D Leal I	Psychologic adjustment to irreversible vision loss in adults: a systematic review. [Review]	2015		1	1	1	1	0	1	0	0	1	1	1	1	1	0	1	0	1	1	1	1	0	1	0	1	1	1	1		20	74.0741
96	Castillo MM Mowatt G Elders A Lois N Fraser C Hernandez R Amoaku W Burr JM Lotery A Ramsay CR Azuara-Blanco A	Optical coherence tomography for the monitoring of neovascular age-related macular degeneration: a systematic review. [Review]	2015		1	1	1	0	0	1	1	0	1	1	1	1	1	1	0	1	1	1	1	1	1	1	1	1	0	1	0		21	77.7778
97	Zhao D Cho J Kim MH Friedman DS Guallar E	Diabetes, fasting glucose, and the risk of glaucoma: a meta-analysis. [Review]	2015		1	1	1	0	1	1	1	1	1	1	1	1	1	1	1	1	1	1	1	1	1	1	1	1	1	1	1		26	96.2963
98	Cerman E, Cekic O	Clinical use of photodynamic therapy in ocular tumors	2015		0	0	1	0	1	1	0	0	0	0	0	0	1	0	0	0	0	0	0	0	0	0	0	1	0	1	0		6	22.2222
99	Yardley AM Hoskin AK Hanman K Wan SL Mackey DA	Animal-inflicted ocular and adnexal injuries in children: A systematic review	2015		1	0	1	0	0	0	1	0	1	1	1	1	1	0	1	0	1	1	1	0	0	0	0	1	1	1	1		16	59.2593
100	Adatia FA Luong M Munro M Tufail A	The other CNVM: a review of myopic choroidal neovascularization treatment in the age of anti-vascular endothelial growth factor agents	2014		0	0	1	0	1	1	1	0	0	0	0	0	1	0	0	1	0	1	0	1	1	0	1	1	0	1	0		12	44.4444
101	Lesin M Domazet Bugarin J Puljak L	Factors associated with postoperative pain and analgesic consumption in ophthalmic surgery: a systematic review	2014		1	0	1	1	0	0	1	0	1	1	1	1	1	0	1	1	1	0	1	1	0	1	0	1	0	1	0		17	62.963
102	Gersztenkorn D Lee AG	Palinopsia revamped: a systematic review of the literature	2014		1	0	1	1	0	0	0	0	0	0	1	0	0	0	0	0	0	0	0	0	0	0	0	1	0	1	0		6	22.2222
103	Wong MO Lee JW Choy BN Chan JC Lai JS	Systematic review and meta-analysis on the efficacy of selective laser trabeculoplasty in open-angle glaucoma	2014		1	0	1	0	0	1	1	0	1	1	1	1	1	1	1	1	1	1	1	1	1	1	0	1	1	1	0		21	77.7778
104	Jackson TL Paraskevopoulos T Georgalas I	Systematic review of 342 cases of endogenous bacterial endophthalmitis	2014		1	1	1	1	0	1	1	0	1	0	0	0	1	0	1	0	0	0	0	0	0	0	0	1	0	1	0		11	40.7407
105	Erickson BP Tse DT	Management of neonatal proptosis: a systematic review	2013		1	0	1	0	0	1	0	0	0	0	0	0	0	0	0	0	0	0	0	0	0	0	0	1	0	1	0		5	18.5185
106	McBain HB Au CK Hancox J MacKenzie KA Ezra DG Adams GG Newman SP	The impact of strabismus on quality of life in adults with and without diplopia: a systematic review	2012		1	0	1	1	0	0	1	0	1	1	0	0	0	0	0	1	0	0	0	0	0	0	0	1	0	1	0		9	33.3333
107	Finger RP Wickremasinghe SS Baird PN Guymer RH	Predictors of anti-VEGF treatment response in neovascular age-related macular degeneration	2012		0	1	1	0	0	1	1	0	0	0	0	0	1	1	0	1	0	1	0	0	1	0	0	1	0	1	0		11	40.7407
108	de Haan GA Heutink J Melis-Dankers BJ Tucha O Brouwer WH	Spontaneous recovery and treatment effects in patients with homonymous visual field defects: a meta-analysis of existing literature in terms of the ICF framework	2012		1	1	1	1	0	0	0	0	0	0	0	0	0	0	0	1	0	0	0	0	0	0	0	1	1	1	0		8	29.6296
109	Garcia-Filion P Borchert M	Prenatal determinants of optic nerve hypoplasia: review of suggested correlates and future focus	2013		0	1	1	1	0	0	1	0	0	0	0	0	0	0	0	0	0	1	0	0	0	0	0	1	0	1	0		7	25.9259
110	Kiddee W Trope GE Sheng L Beltran-Agullo L Smith M Strungaru MH Baath J Buys YM	Intraocular pressure monitoring post intravitreal steroids: a systematic review	2013		1	1	1	1	0	0	1	0	0	0	0	0	1	1	0	0	1	1	0	1	0	0	0	1	1	1	0		13	48.1481
111	Aronow M Sun Y Saunthararajah Y Biscotti C Tubbs R Triozzi P Singh AD	Monosomy 3 by FISH in uveal melanoma: variability in techniques and results	2012		0	0	1	0	0	0	1	0	0	0	0	0	0	0	0	0	0	1	0	0	1	0	0	1	0	1	0		6	22.2222
112	Binns AM Bunce C Dickinson C Harper R Tudor-Edwards R Woodhouse M Linck P Suttie A Jackson J Lindsay J Wolffsohn J Hughes L Margrain TH	How effective is low vision service provision? A systematic review	2012		1	1	1	1	0	1	1	0	0	0	0	1	1	0	0	1	0	1	0	0	0	0	1	1	0	1	1		14	51.8519
113	Li SM Ji YZ Wu SS Zhan SY Wang B Liu LR Li SY Wang NL Wang JJ	Multifocal versus single vision lenses intervention to slow progression of myopia in school-age children: a meta-analysis	2011		1	0	1	1	1	1	1	0	1	1	1	0	1	1	1	1	1	1	0	1	1	1	1	1	1	1	0		22	81.4815
114	Hong T Tan AG Mitchell P Wang JJ	A review and meta-analysis of the association between C-reactive protein and age-related macular degeneration	2011		1	1	1	1	1	1	1	0	1	1	1	0	1	1	0	1	1	1	0	1	1	0	1	1	1	1	0		21	77.7778
115	Ezra DG Beaconsfield M Collin R	Floppy eyelid syndrome: stretching the limits. [Review] [100 refs][Erratum appears in Surv Ophthalmol	2010		0	0	1	0	0	1	1	0	0	0	0	0	0	0	1	0	0	1	0	0	0	0	0	1	0	1	1		8	29.6296
	score of each item		total		62	103	115	30	10	91	97	55	86	78	77	46	71	53	27	38	73	96	42	65	61	35	33	98	80	110	85		1817
			percentage		53.913	89.5652	100	26.087	8.69565	79.1304	84.3478	47.8261	74.7826	67.8261	66.9565	40	61.7391	46.087	23.4783	33.0435	63.4783	83.4783	36.5217	56.5217	53.0435	30.4348	28.6957	85.2174	69.5652	95.6522	73.913
																																median	15
																																max	26
																																min	5
																																mean	15.8	58.5185
																												62.963				SD	5.82071
																												96.2963				CI	#NAME?
